# Supplementary material for: Deciphering high-order structures in spatial transcriptomes with graph-guided Tucker decomposition
Source: Bioinformatics. 2024 Jun 28;40(Suppl 1):i529–38. doi: 10.1093/bioinformatics/btae245 (PMC11256919; doi:10.1093/bioinformatics/btae245)
Supplement: btae245_Supplementary_Data [file btae245_supplementary_data.zip]

Archive with 3 entries (2 files):
- btae245_Supplementary_Data/
- btae245_Supplementary_Data/Kuang.108.marked.pdf
- btae245_Supplementary_Data/Kuang.108.sup.1.pdf
